# Supplementary material for: On the Causes of Rapid Diversification in the Páramos: Isolation by Ecology and Genomic Divergence in Espeletia
Source: Front Plant Sci. 2018 Dec 3;9:1700. doi: 10.3389/fpls.2018.01700 (PMC6294130; doi:10.3389/fpls.2018.01700)
Supplement: Table S2 — Population structure from assignment tests in STRUCTURE based on 1,273 variable SNP markers. Probabilities are shown for the optimum K-value (K = 9, Supplementary Figure S2) according to Evanno et al. (2005), the PCoA (Figure 2) and visual inspection. Populations are abbreviated as in Supplementary Table S1. [file Table_2.XLSX]

## Sheet: Sheet2
	Row	Sample ID	Population abbreviation	K1	K2	K3	K4	K5	K6	K7	K8	K9
	1	CHGR01	CH-D	0	0.6627	0.336	0	0	0	0	0.001	0.0003
	2	CHGR02	CH-D	0.0003	0.6647	0.331	0	0	0.0027	0	0.0003	0.001
	3	CHGR04	CH-D	0	0.6247	0.335	0.0003	0.0377	0	0.0007	0	0.0017
	4	CHGR05	CH-D	0.006	0.6417	0.329	0.0017	0	0	0.001	0.0003	0.0203
	5	CHGR06	CH-D	0	0.623	0.3133	0	0	0	0.0627	0.001	0
	6	CHGR08	CH-D	0	0.664	0.3307	0	0.0027	0.0003	0.0013	0	0.001
	7	CHGR09	CH-D	0.0007	0.6337	0.3423	0.02	0	0	0	0.001	0.0023
	8	CHGR10	CH-D	0	0.6643	0.3353	0	0	0	0	0	0.0003
	9	CHUR01	CH-F	0.0003	0.6667	0.3323	0	0	0	0.0007	0	0
	10	CHUR02	CH-F	0	0.6597	0.335	0	0	0	0.0007	0.0047	0
	11	CHUR03	CH-F	0.0017	0.6507	0.3173	0.0204	0	0	0	0.0083	0.0017
	12	CHUR04	CH-F	0	0.662	0.3317	0.0007	0.001	0.002	0.001	0	0.0017
	13	CHUR05	CH-F	0	0.6653	0.331	0	0	0	0.0037	0	0
	14	CHUR06	CH-F	0	0.666	0.332	0	0	0	0.002	0	0
	15	CHUR07	CH-F	0	0.6637	0.3363	0	0	0	0	0	0
	16	CHUR08	CH-F	0	0.665	0.335	0	0	0	0	0	0
	17	CHUR09	CH-F	0	0.6169	0.3831	0	0	0	0	0	0
	18	CHUR10	CH-F	0	0.6653	0.3313	0	0.002	0.0013	0	0	0
	19	CHKI01	CH-W	0	0.663	0.3297	0.0003	0	0	0.0043	0.001	0.0017
	20	CHKI02	CH-W	0	0.6653	0.3337	0	0	0	0.001	0	0
	21	CHKI03	CH-W	0.0007	0.6587	0.329	0.0063	0.0003	0	0.001	0	0.004
	22	CHKI04	CH-W	0	0.666	0.334	0	0	0	0	0	0
	23	CHKI05	CH-W	0	0.6647	0.3347	0	0	0	0	0.0007	0
	24	CHKI06	CH-W	0	0.666	0.334	0	0	0	0	0	0
	25	CHKI07	CH-W	0.0003	0.6637	0.334	0.0003	0	0	0	0	0.0017
	26	CHKI08	CH-W	0	0.6483	0.35	0.0003	0	0.0003	0	0	0.001
	27	CHKI09	CH-W	0.0003	0.6513	0.3273	0	0.0193	0	0	0.0007	0.001
	28	CHKI10	CH-W	0	0.666	0.334	0	0	0	0	0	0
	29	COPE07	CO-D	0.9747	0.0007	0.0057	0.0003	0	0.0007	0.001	0.0007	0.0163
	30	COPE09	CO-D	0.999	0.0007	0.0003	0	0	0	0	0	0
	31	COPE10	CO-D	0.9817	0.0017	0.012	0	0	0.0003	0.0007	0.001	0.0027
	32	COPE11	CO-D	0.9843	0	0	0.0157	0	0	0	0	0
	33	COPE12	CO-D	0.9977	0	0	0	0.0013	0.001	0	0	0
	34	COPE13	CO-D	0.9709	0.0107	0	0.0184	0	0	0	0	0
	35	COPE14	CO-D	1	0	0	0	0	0	0	0	0
	36	COPE15	CO-D	0.9683	0	0	0.0317	0	0	0	0	0
	37	COPE16	CO-D	0.9903	0.0007	0.0077	0	0	0	0.0003	0	0.001
	38	COPE17	CO-D	0.9836	0.006	0	0.0093	0	0	0	0	0.001
	39	COBO07	CO-F	0	0	0	0	0.0047	0.9953	0	0	0
	40	COBO08	CO-F	0	0	0	0	0.0073	0.9917	0	0	0.001
	41	COBO11	CO-F	0.0017	0.0007	0.0027	0.0007	0.002	0.9897	0.0007	0	0.002
	42	COBO15	CO-F	0.0003	0.0057	0.0003	0.005	0.001	0.9857	0	0	0.002
	43	COBO16	CO-F	0	0	0	0.0003	0.0577	0.9419	0	0	0
	44	COBO17	CO-F	0.0007	0.0013	0.007	0.0007	0.001	0.9837	0	0.001	0.0047
	45	COBO18	CO-F	0	0	0.0564	0	0	0.9419	0	0	0.0017
	46	COBO19	CO-F	0	0.0003	0.001	0.0007	0.002	0.995	0	0	0.001
	47	COPA01	CO-W	0.9553	0	0	0	0	0.001	0.0437	0	0
	48	COPA03	CO-W	0.9947	0	0	0	0.0043	0.001	0	0	0
	49	COPA04	CO-W	0.9953	0.0003	0.0023	0	0	0.0003	0.001	0	0.0007
	50	COPA05	CO-W	0.948	0	0	0.0003	0	0	0.051	0	0.0007
	51	COPA06	CO-W	1	0	0	0	0	0	0	0	0
	52	COPA15	CO-W	0.9683	0	0	0.0003	0.03	0.001	0	0	0.0003
	53	COPA16	CO-W	0.9953	0.0007	0.002	0.0013	0	0	0	0	0.0007
	54	COPA17	CO-W	0.991	0	0	0.009	0	0	0	0	0
	55	GUPE01	GU-DI	0.1247	0.0013	0.0017	0.8703	0	0.0013	0	0	0.0007
	56	GUPE02	GU-DI	0	0.002	0.986	0.0003	0	0	0.0097	0	0.002
	57	GUPE03	GU-DI	0.1257	0.0017	0.0007	0.8717	0	0	0	0.0003	0
	58	GUPE04	GU-DI	0.1267	0.0003	0	0.8717	0.0007	0	0	0	0.0007
	59	GUPE06	GU-DI	0.1253	0.003	0.002	0.8673	0	0	0.0003	0.0003	0.0017
	60	GUPE07	GU-DI	0.1265	0.0003	0.0007	0.8715	0	0.0007	0	0	0.0003
	61	GUPE09	GU-DI	0.128	0	0	0.8713	0	0	0	0	0.0007
	62	GUPE10	GU-DI	0.125	0.001	0.002	0.87	0	0	0.0007	0.0007	0.0007
	63	GUPE11	GU-DI	0.1265	0.0007	0	0.8709	0.001	0	0	0	0.001
	64	GUPE17	GU-DI	0.1271	0.0003	0	0.8725	0	0	0	0	0
	65	GURA01	GU-DII	0.1321	0.3333	0	0.5345	0	0	0	0	0
	66	GURA02	GU-DII	0.1325	0.3333	0	0.5342	0	0	0	0	0
	67	GURA03	GU-DII	0.1325	0.333	0	0.5342	0	0	0	0.0003	0
	68	GURA04	GU-DII	0.1325	0.3333	0	0.5342	0	0	0	0	0
	69	GURA05	GU-DII	0.1325	0.3327	0.0003	0.5345	0	0	0	0	0
	70	GURA06	GU-DII	0.1328	0.3333	0	0.5339	0	0	0	0	0
	71	GURA09	GU-DII	0.1325	0.3333	0	0.5342	0	0	0	0	0
	72	GURA13	GU-DII	0.1325	0.3327	0	0.5345	0	0	0	0	0.0003
	73	GURA14	GU-DII	0.1321	0.332	0.0003	0.5349	0	0	0	0.0003	0.0003
	74	GURA15	GU-DII	0.1321	0.3333	0	0.5345	0	0	0	0	0
	75	GUBO03	GU-F	0	0.0007	0.001	0.0003	0	0	0.992	0.005	0.001
	76	GUBO04	GU-F	0.0003	0.0017	0	0.002	0	0	0.996	0	0
	77	GUBO05	GU-F	0	0.0007	0.0003	0	0	0	0.999	0	0
	78	GUBO07	GU-F	0.0003	0.0087	0.0057	0.004	0	0.0003	0.974	0.0007	0.0063
	79	GUBO08	GU-F	0	0	0.001	0	0	0	0.998	0.001	0
	80	GUBO09	GU-F	0	0	0	0	0	0	1	0	0
	81	GUBO10	GU-F	0	0	0.0007	0	0	0	0.9993	0	0
	82	GUBO11	GU-F	0	0	0	0	0	0	1	0	0
	83	GUBO12	GU-F	0	0	0	0	0	0	1	0	0
	84	GUHU05	GU-W	0	0	0	0	0.994	0.006	0	0	0
	85	GUHU07	GU-W	0	0	0	0	0.003	0.002	0.9947	0	0.0003
	86	GUHU08	GU-W	0	0	0	0	0	0	1	0	0
	87	GUHU09	GU-W	0.0003	0	0.001	0	0	0	0.9983	0	0.0003
	88	GUHU10	GU-W	0	0	0	0	0	0	1	0	0
	89	GUHU12	GU-W	0	0	0	0	0	0	1	0	0
	90	GUHU13	GU-W	0	0	0	0	0	0	1	0	0
	91	GUHU14	GU-W	0	0	0.0003	0	0	0	0.9997	0	0
	92	GUHU15	GU-W	0	0	0.0003	0	0	0	0.9997	0	0
	93	GUHU16	GU-W	0	0	0.001	0	0.0013	0.0007	0.997	0	0
	94	RUBA01	RU-D	0	0	0.0003	0	0	0	0	0.9997	0
	95	RUBA02	RU-D	0	0.0007	0	0	0	0	0	0.9993	0
	96	RUBA03	RU-D	0	0	0	0	0	0	0	1	0
	97	RUBA05	RU-D	0	0	0	0	0	0	0.0103	0.9897	0
	98	RUBA06	RU-D	0	0	0.001	0	0	0	0	0.999	0
	99	RUBA07	RU-D	0	0	0	0	0	0	0	1	0
	100	RUBA08	RU-D	0	0	0.001	0	0	0	0.0293	0.9697	0
	101	RUBA09	RU-D	0.002	0	0	0.0194	0	0	0	0.9783	0.0003
	102	RUAL01	RU-F	0	0.0007	0.001	0	0.0173	0	0	0.9803	0.0007
	103	RUAL03	RU-F	0	0	0	0	0	0	0	1	0
	104	RUAL05	RU-F	0	0	0	0	0.008	0	0	0.992	0
	105	RUAL07	RU-F	0.0003	0.003	0	0.0027	0.002	0.0063	0	0.984	0.0017
	106	RUAL08	RU-F	0	0	0.0107	0	0	0	0	0.9893	0
	107	RUAL09	RU-F	0	0.0017	0.0003	0.001	0	0	0	0.996	0.001
	108	RUAL10	RU-F	0	0	0	0	0	0	0	1	0
	109	RUAL11	RU-F	0.0023	0.0007	0.009	0.0013	0	0	0	0.9776	0.009
	110	RUHU02	RU-W	0.001	0.0027	0.003	0	0	0	0	0.9927	0.0007
	111	RUHU03	RU-W	0.001	0.0007	0.001	0.0003	0.002	0.001	0	0.992	0.002
	112	RUHU04	RU-W	0	0.0007	0.0003	0	0	0.0007	0	0.9983	0
	113	RUHU05	RU-W	0	0	0	0	0	0	0	1	0
	114	RUHU06	RU-W	0	0	0	0	0	0	0	1	0
	115	RUHU08	RU-W	0	0	0	0	0	0	0.001	0.999	0
	116	RUHU09	RU-W	0	0.0003	0.001	0	0.008	0.003	0	0.9867	0.001
	117	RUHU11	RU-W	0	0.0033	0.003	0	0	0	0.016	0.9766	0.001
	118	SALA01	SA-D	0	0	0	0	0.9987	0.0003	0.001	0	0
	119	SALA03	SA-D	0	0	0	0	0.9983	0.0017	0	0	0
	120	SALA04	SA-D	0	0	0	0	1	0	0	0	0
	121	SALA05	SA-D	0	0	0	0	1	0	0	0	0
	122	SALA06	SA-D	0	0	0	0	0.983	0.017	0	0	0
	123	SAAL01	SA-F	0	0	0	0	0.998	0.002	0	0	0
	124	SAAL02	SA-F	0	0	0	0	1	0	0	0	0
	125	SAAL03	SA-F	0	0	0	0	0.9833	0.0167	0	0	0
	126	SAAL04	SA-F	0	0	0	0	1	0	0	0	0
	127	SAAL06	SA-F	0	0.0003	0.0003	0.0003	0.9953	0.0023	0.001	0.0003	0
	128	SAAL07	SA-F	0.1189	0.0063	0.0113	0.8491	0.0007	0	0.0117	0.0007	0.0013
	129	SAHU01	SA-W	0	0.0013	0.001	0.0007	0.934	0.0543	0.0017	0.0013	0.0057
	130	SAHU02	SA-W	0	0	0	0	0.999	0.001	0	0	0
	131	SAHU03	SA-W	0	0	0	0	1	0	0	0	0
	132	SAHU05	SA-W	0	0.0007	0.0003	0	0.9813	0.0167	0	0	0.001
	133	SAHU06	SA-W	0	0	0	0	0.997	0.002	0	0	0.001
	134	SUGR01	SU-D	0	0	0.9997	0	0	0	0	0.0003	0
	135	SUGR02	SU-D	0	0.0003	0.9997	0	0	0	0	0	0
	136	SUGR03	SU-D	0	0.0007	0.9993	0	0	0	0	0	0
	137	SUGR06	SU-D	0	0	0.9997	0	0	0	0	0.0003	0
	138	SUGR09	SU-D	0	0.0007	0.9766	0	0	0	0	0.0227	0
	139	SUGR12	SU-D	0	0	0.9993	0	0	0	0	0.0007	0
	140	SUGR13	SU-D	0	0.001	0.9973	0.0007	0	0	0.001	0	0
	141	SUGR14	SU-D	0.0003	0.0007	0.9987	0	0	0	0	0.0003	0
	142	SUGR15	SU-D	0	0.001	0.9983	0	0	0	0	0.0007	0
	143	SUGR16	SU-D	0	0	0.9987	0	0	0	0	0.001	0.0003
	144	SUBO01	SU-F	0	0.0007	0.9993	0	0	0	0	0	0
	145	SUBO02	SU-F	0	0	0.9973	0	0	0	0	0.0027	0
	146	SUBO03	SU-F	0	0.0007	0.999	0	0	0	0.0003	0	0
	147	SUBO04	SU-F	0	0.0007	0.9983	0	0	0	0	0	0.001
	148	SUBO12	SU-F	0	0.0073	0.9843	0.0003	0	0.0007	0.001	0.004	0.0023
	149	SUBO13	SU-F	0	0	0.9997	0	0	0	0	0.0003	0
	150	SUBO14	SU-F	0	0.0007	0.9993	0	0	0	0	0	0
	151	SUBO15	SU-F	0	0	1	0	0	0	0	0	0
	152	SUBO16	SU-F	0	0.001	0.997	0	0	0	0	0.0017	0.0003
	153	SUBO17	SU-F	0	0.0007	0.999	0	0	0	0	0.0003	0
	154	SUHU03	SU-W	0	0.0437	0.9506	0.0003	0	0	0	0.0043	0.001
	155	SUHU04	SU-W	0	0.0007	0.947	0	0	0	0.0017	0.0507	0
	156	SUHU05	SU-W	0	0.0467	0.9129	0	0	0	0	0.0404	0
	157	SUHU06	SU-W	0.0003	0	0.9943	0.0003	0.0003	0.001	0	0.001	0.0027
	158	SUHU07	SU-W	0	0.0007	0.9987	0	0	0.0003	0	0.0003	0
	159	SUHU08	SU-W	0.0003	0.0173	0.9793	0.001	0	0.0007	0	0.0003	0.001
	160	SUHU09	SU-W	0	0	0.9997	0	0	0	0	0.0003	0
	161	SUHU11	SU-W	0	0	0	0	0	0	0.9997	0	0.0003
	162	SUHU17	SU-W	0	0.0057	0.983	0	0	0	0.0057	0.005	0.0007
